# Supplementary material for: Tumor Treating Fields (TTFields) Concomitant with Immune Checkpoint Inhibitors Are Therapeutically Effective in Non-Small Cell Lung Cancer (NSCLC) In Vivo Model
Source: Int J Mol Sci. 2022 Nov 15;23(22):14073. doi: 10.3390/ijms232214073 (PMC9696536; doi:10.3390/ijms232214073)
Supplement: Supplementary file 1 [file ijms-23-14073-s001.zip]

Archive with 1 entries (1 files):
- ijms-1980646-supplementary.pdf
